# Supplementary material for: Effects of Zwitterions on Structural Anomalies in Ionic Liquid Glasses Studied by EPR
Source: Nanomaterials (Basel). 2023 Jul 26;13(15):2164. doi: 10.3390/nano13152164 (PMC10420841; doi:10.3390/nano13152164)
Supplement: Supplementary file 1 [file nanomaterials-13-02164-s001.zip]

Archive with 1 entries (1 files):
- nanomaterials-2522416-supplementary.pdf
